# Supplementary material for: Investigation of the seasonal microbiome of Anopheles coluzzii mosquitoes in Mali
Source: PLoS One. 2018 Mar 29;13(3):e0194899. doi: 10.1371/journal.pone.0194899 (PMC5875798; doi:10.1371/journal.pone.0194899)
Supplement: S3 Table — (CSV) [file pone.0194899.s008.csv]

Sample.Number	Village	Area	Season	Collection.Date	Pooled.Sample	Read.Count
1	Zanga	Thierola	Wet	18-Sep-09	Y	4658
2	Zanga	Thierola	Wet	18-Sep-09	Y	5080
3	Zanga	Thierola	Wet	26-Sep-09	Y	3758
4	Zanga	Thierola	Wet	26-Sep-09	Y	7694
5	Zanga	Thierola	Wet	18-Sep-09	N	5463
6	Zanga	Thierola	Wet	26-Sep-09	N	6389
7	Zanga	Thierola	Wet	26-Sep-09	N	4233
8	M'Piabougou	Thierola	Wet	15-Aug-10	Y	7856
9	M'Piabougou	Thierola	Wet	15-Aug-10	Y	6786
10	M'Piabougou	Thierola	Wet	15-Aug-10	Y	5976
11	M'Piabougou	Thierola	Wet	15-Aug-10	Y	7701
12	M'Piabougou	Thierola	Wet	15-Aug-10	N	3900
13	M'Piabougou	Thierola	Wet	15-Aug-10	N	12126
14	M'Piabougou	Thierola	Wet	15-Aug-10	N	2559
15	M'Piabougou	Thierola	Dry	5-Mar-10	Y	1893
16	M'Piabougou	Thierola	Dry	6-Mar-10, 6-Mar-10, 7-Mar-10	Y	9961
18	M'Piabougou	Thierola	Dry	9-Mar-10, 9-Mar-10, 10-Mar-10	Y	5172
19	M'Piabougou	Thierola	Dry	8-Mar-10	N	5838
20	M'Piabougou	Thierola	Dry	9-Mar-10	N	4081
21	M'Piabougou	Thierola	Dry	12-Mar-10	N	6609
22	M'Piabougou	Thierola	Dry	4-Apr-10	Y	10677
23	M'Piabougou	Thierola	Dry	5-Apr-10	Y	5917
25	M'Piabougou	Thierola	Dry	5-Apr-10	N	3119
26	M'Piabougou	Thierola	Dry	5-Apr-10	N	3804
27	M'Piabougou	Thierola	Dry	5-Apr-10	N	3963
28	N'Gabakoro	N'Gabakoro	Wet	23-Sep-09	Y	3338
29	N'Gabakoro	N'Gabakoro	Wet	23-Sep-09	Y	5754
30	N'Gabakoro	N'Gabakoro	Wet	23-Sep-09	Y	10494
31	N'Gabakoro	N'Gabakoro	Wet	23-Sep-09	Y	3847
32	N'Gabakoro	N'Gabakoro	Wet	23-Sep-09	N	1518
33	N'Gabakoro	N'Gabakoro	Wet	23-Sep-09	N	2544
34	N'Gabakoro	N'Gabakoro	Wet	23-Sep-09	N	7282
35	N'Gabakoro	N'Gabakoro	Wet	28-Jul-10	Y	8672
36	N'Gabakoro	N'Gabakoro	Wet	28-Jul-10	Y	1520
37	N'Gabakoro	N'Gabakoro	Wet	28-Jul-10	Y	8608
38	N'Gabakoro	N'Gabakoro	Wet	28-Jul-10, 29-Jul-10,29-Jul-10	Y	3019
39	N'Gabakoro	N'Gabakoro	Wet	29-Jul-10	N	4506
40	N'Gabakoro	N'Gabakoro	Wet	29-Jul-10	N	16078
41	N'Gabakoro	N'Gabakoro	Wet	29-Jul-10	N	1005
42	N'Gabakoro	N'Gabakoro	Dry	25-Feb-10	Y	1340
46	N'Gabakoro	N'Gabakoro	Dry	23-Mar-10	N	1989
47	N'Gabakoro	N'Gabakoro	Dry	24-Mar-10	N	6455
49	N'Gabakoro	N'Gabakoro	Dry	20-Apr-10	Y	4502
50	N'Gabakoro	N'Gabakoro	Dry	20-Apr-10, 20-Apr-10, 21-Apr-10	Y	3450
52	N'Gabakoro	N'Gabakoro	Dry	21-Apr-10	N	1744
53	N'Gabakoro	N'Gabakoro	Dry	21-Apr-10	N	538
54	N'Gabakoro	N'Gabakoro	Dry	21-Apr-10	N	4791
55	LAB	Lab	Lab	5-Dec-12	Y	16734
56	LAB	Lab	Lab	5-Dec-12	Y	12157
57	LAB	Lab	Lab	5-Dec-12	N	1899
58	LAB	Lab	Lab	5-Dec-12	Y	31447
59	LAB	Lab	Lab	5-Dec-12	Y	17026
60	LAB	Lab	Lab	5-Dec-12	N	14325
